# Supplementary material for: Prevalence and correlates of sexual violence against adolescents: Quantitative evidence from rural and urban communities in South-West Nigeria
Source: PLOS Glob Public Health. 2025 Feb 11;5(2):e0004223. doi: 10.1371/journal.pgph.0004223 (PMC11813094; doi:10.1371/journal.pgph.0004223)
Supplement: S2 Data — (XLSX) [file pgph.0004223.s010.xlsx]

## Sheet: Table 1
	Table 1
	Participants’ characteristics.
			Total Sample (N = 961)		In school sample (n = 862)		Out of school sample (n = 99)		Significance Test α = 0.05		Remark
	Gender
	Girls		n = 518 (53.9%)		n = 482 (55.9%)		n = 36 (36.4%)		Ⱦ²(1,n=961)=13.663; p<0.001		The observed difference in the gender distribution between out-of-school and in-school group was significant:( Ⱦ²=13.663, df=1,n=961, p<0.001)	Indicating there is a significant relationship between Gender and being in-school or out-of-school.
	Boys		n = 443 (46.1%)		n = 380 (44.1%)		n = 63 (63.6%)
	Age ( in years; range 13 - 17 )		M = 16.24, SD 0.89		M = 16.27, SD 0.84		M = 16.02, SD 1.25		t(959)= -2.63, p = 0.009.		An independent-samples t-test was conducted to compare average age between out-of-school and in-school adolescents. There is a significant difference in the mean ages for out-of-school (M=16.02, SD=1.25) and in-school (M=16.27, SD=0.84) adolescents; t(959)= -2.63, p = 0.009.
	Age groups
	Early adolescence (age 13 - 14 )		n = 39 (4.1%)		n = 28 (3.2%)		n = 11 (11.1%)
	Middle adolescence (age 15 - 17 )		n = 922 (95.9%)		n = 834 (96.8%)		n = 88 (88.9%)
	Setting
	Urban		n = 727 (75.7%)		n = 655 (76.0%)		n = 72 (72.7%)		Ⱦ²(1,n=961)=0.512; p=0.474		The observed gap in the setting distribution between out-of-school and in-school group though seemed wide, but the difference was not significant:( Ⱦ²=0.512, df=1,n=961, p=0.474)	Indicating there is not a significant relationship between a person's residential location area and being in-school or out-of-school.
	Rural		n = 234 (24.3%)		n = 207 (24.0%)		n = 27 (27.3%)
	Living context
	Live with 1 parent		n = 288 (30.0%)		n = 259 (30.0%)		n = 29 (29.3%)		Ⱦ²(2,n=961)=145.692; p<0.001		The observed difference in the living context between out-of-school and in-school group was significant:( Ⱦ²=145.692, df=2,n=961, p<0.001)	Indicating there is a significant relationship between whom you are living with and being in-school or out-of-school.
	Live with both parent		n = 519 (54.0%)		n = 505 (58.6%)		n = 14 (14.1%)
	Other		n = 154 (16.0%)		n = 98 (11.4%)		n = 56 (56.6%)
	Financial support
	parents		n = 838 (87.2%)		n = 790 (91.6%)		n = 48 (48.5%)		Ⱦ²(5,n=961)=324.880; p<0.001		The observed differences among those who financially supported adolescents in out-of-school and in-school group were significant:( Ⱦ²=324.880, df=5,n=961, p<0.001)	Indicating there is a significant relationship between who does the financing and being in-school or out-of-school.
	relatives		n = 53 (5.5%)		n = 43 (5.0%)		n = 10 (10.1%)
	any other caregiver or guardian		n = 20 (2.1%)		n = 19 (2.2%)		n = 1 (1.0%)
	government/organization (NGO)		n = 7 (0.7%)		n = 6 (0.7%)		n = 1 (1.0%)
	no one		n = 41 (4.3%)		n = 4 (0.5%)		n = 37 (37.4%)
	My boyfriend / girlfriend		n = 2 (0.2%)		n = 0 (0.0%)		n = 2 (0.2%)
	Religion
	Christianity		n = 608 (63.3%)		n = 571 (66.2%)		n = 37 (37.4%)		Ⱦ²(3,n=961)=34.227; p<0.001		The observed differences in the religion setting between out-of-school and in-school group were significant:( Ⱦ²=34.227, df=3,n=961, p<0.001)	Indicating there is a significant relationship between religion setting and being in-school or out-of-school.
	Islam		n = 346 (36.0%)		n = 284 (32.9%)		n = 62 (62.6%)
	Traditional		n = 5 (0.5%)		n = 5 (0.6%)		n = 0 (0.0%)
	Other		n = 2 (0.2%)		n = 2 (0.2%)		n = 0 (0.0%)
	Are you in a relationship
	With a peer		n = 554 (57.6%)		n = 478 (55.5%)		n = 76 (76.8%)		Ⱦ²(1,n=961)=16.525; p<0.001		The is a significant difference between those in relationship with peer and those who are not:( Ⱦ²=16.525, df=1,n=961, p<0.001)	Indicating there is a significant relationship between being in relationship with peer and being in-school or out-of-school.
	With a person >5 years older		n = 193 (20.1%)		n = 170 (19.7%)		n = 23 (23.2%)		Ⱦ²(1,n=961)=0.682; p=0.409		The is no significant difference between those in relationship with a 5 year older and those who are not:( Ⱦ²=0.682, df=1,n=961, p=0.409)	Indicating there is not a significant relationship between being in relationship with older partner and being in-school or out-of-school.

## Sheet: Table 2
	Table 2
	Rate of sexual violence reported by the participating adolescents including educational status and gender differences
		Total	In-school adolescent		Out-of-school adolescent		InOut school comparison		Boys		Girls		Gender comparison
		(n=961)	(n = 862)		(n=99)		Chi-square		(n=443)		(n=518)		Chi-square
	Any sexual violence¹	74.6% (717)	73.2% (631)		86.9% (86)		8.756 (p < 0.05)**		86.2% (382)		64.7% (335)		58.584 (p < 0.001)***
	Passive contact abuse²	44.0% (423)	41.9% (361)		62.6% (62)		15.511 (p < 0.001)***		56.4% (250)		33.4% (173)		51.421 (p < 0.001)***
	Active contact abuse³	30.2% (290)	28.1% (242)		48.5% (48)		17.557 (p < 0.001)***		43.6% (193)		18.7% (97)		69.930 (p < 0.001)***
	Forced intercourse⁴	22.7% (218)	20.0% (172)		46.5% (46)		35.586 (p < 0.001)***		28.0% (124)		18.1% (94)		69.930 (p < 0.001)***
	Non-contact abuse⁵	67.5% (649)	65.5% (565)		84.8% (84)		15.091 (p < 0.001)***		81.7% (362)		55.4% (287)		75.388 (p < 0.001)***
	Transactional⁶	15.6% (150)	13.9% (120)		30.3% (30)		18.092 (p < 0.001)***		17.8% (79)		13.7% (71)		3.087 (p = 0.079) *
	Note.
	¹ This refers to any form of sexual violence including contact, non-contact, transactional and forced intercourse as reported by both in-school and out-of-school samples
	² Passive contact abuse means to being unwillingly touched by someone in a sexual way
	³ Active contact abuse means being forced to touch someone in a sexual way.
	⁴ Forced intercourse means any type of penetration (vaginal, anal, oral)
	⁵ Non-contact abuse means unwanted online exposure of own nude pictures, videos, or intimate messages on social media / internet).
	* p < .10.
	** p < .05.
	*** p < .001.

## Sheet: Table 3
	Table 3.1
	Odds ratios (95 % CIs) of sexual violence in multiple logistic regression models with Gender, Adolescence age group, Setting: Urbanization, Living with either one or both Parent(s), External Financial Support, and In romantic or sexual relationship. as covariates
		Model 1: Any type of sexual violence					Model 2: Contact abuse (active and/orpassive)					Model 3: Forced intercourse					Model 4:Transactional					Model 5: Non-contact
	Predictor variables	B	SE	OR	95% CI		B	SE	OR	95% CI		B	SE	OR	95% CI		B	SE	OR	95% CI		B	SE	OR	95% CI
	Gender (boy vs. girl)	1.11291	0.173916	3.04 ***	[2.16, 4.28]		1.10383	0.14472	3.02 ***	[2.27, 4.01]		0.33942	0.165275	1.40 **	[1.02, 1.94]		1.078	0.186432	1.13623	[0.79, 1.64]		1.18858	0.157623	3.28 ***	[2.41, 4.47]	Boys are 3 times more likely than the general population to be victims of sexual assaultbe it contact or non-contact abuse.
	Age Group (Middle vs. Early Adolescence)	0.326682	0.357288	1.38636	[0.69, 2.79]		0.203048	0.377227	1.22513	[0.59, 2.57]		-0.131656	0.459506	0.876643	[0.37, 2.16]		-0.393645	0.478435	0.674593	[0.26, 1.72]		0.0678603	0.351738	1.07022	[0.54, 2.13]
	Location (rural vs. urban )	-0.0946955	0.193938	0.90965	[0.62, 1.33]		0.153547	0.168786	1.16596	[0.84, 1.62]		0.385836	0.179689	1.47 **	[1.03, 2.09]		0.402318	0.198396	1.50 **	[1.01, 2.21]		-0.0176654	0.179098	0.98249	[0.69, 1.40]
	Living with parents¹ (no vs. yes )	0.30018	0.303965	1.3501	[0.74, 2.45]		0.268892	0.252643	1.30851	[0.79, 2.15]		0.144802	0.270607	1.15581	[0.68, 1.96]		0.241734	0.30209	1.27346	[0.70, 2.30]		0.135337	0.271949	1.14492	[0.67, 1.95]
	Financial support external (yes vs. no)	0.387075	0.358888	1.47267	[0.73, 2.98]		0.444283	0.28526	1.55937	[0.89, 2.73]		0.935363	0.281493	2.55 ***	[1.47, 4.42]		0.219935	0.322252	1.246	[0.66, 2.34]		0.374556	0.31606	1.45435	[0.78, 2.70]
	In romantic/sexual relationship (yes vs. no)	1.42426	0.165019	4.15 ***	[3.01, 5.74]		1.34664	0.147123	3.84 ***	[2.88, 5.13]		1.23661	0.19182	3.44 ***	[2.37, 502]		1.23768	0.225485	3.45 ***	[2.22, 5.36]		1.16886	0.150822	3.22 ***	[2.40, 4.33]
	Note.
	B = unstandardized regression coefficients; SE = standard error; OR = odds ratio; CI = confidence interval. Predictor variables were entered
	simultaneously in each logistic regression model. Outcome variables were coded binary: In each model, no abuse was coded 0, and for model 1 (combined reports
	of active and/or passive contact abuse and/or forced intercourse and/or non-contact abuse), for model 2 (combined reports of active and/or passive contact abuse), and for model 3 (combined reports of
	forced intercourse), and for model 4 (combined reports of sex or money (transactional), and for model 5 (combined reports of verbal mollestation, nude pictures, videos, or intimate messages on social media / internet) were all coded 1 respectively, and 0 otherwise.
	Binary predictor variables were coded as follows: gender: boy = 1, girl = 0; age group: middle adolescents= 1, early adolescents = 0; location: rural = 1, urban = 0; living with parents: no = 1, yes = 0; receiving external financial support: yes = 1, no= 0; being in a romantic/sexual relationship: yes = 1, no = 0.
	¹ Living with at least one parent.
	** p < .05.
	*** p < .001.
	Table 3.2
	Odds ratios (95 % CIs) of sexual violence in multiple logistic regression models with Gender, Adolescence age group, Setting: Urbanization, Living with either one or both Parent(s), External Financial Support, In romantic or sexual relationship, and In-school&out-of-school as covariates
		Model 1: Any type of sexual violence					Model 2: Contact abuse (active and/orpassive)					Model 3: Forced intercourse					Model 4:Transactional					Model 5: Non-contact
	Predictor variables	B	SE	OR	95% CI		B	SE	OR	95% CI		B	SE	OR	95% CI		B	SE	OR	95% CI		B	SE	OR	95% CI
	Gender (boy vs. girl)	1.1	0.173916	3.02 ***	[2.14, 4.24]		1.08949	0.145065	2.97 ***	[2.24, 3.95]		0.293451	0.166984	1.34 *	[0.97, 1.86]		0.0800704	0.188966	1.08336	[0.75, 1.57]		1.17064	0.157916	3.22 ***	[2.37, 4.39]
	Age Group (Middle vs. Early Adolescence)	0.39	0.365145	1.48	[0.73, 3.04]		0.297922	0.384792	1.35	[0.63, 2.86]		0.0594821	0.471953	1.06129	[0.42, 2.68]		-0.204142	0.488202	0.815346	[0.31, 2.13]		0.202318	0.360544	1.22424	[0.60, 2.48]
	Location (rural vs. urban )	-0.0894396	0.193938	0.90965	[0.63, 1.34]		0.159385	0.169091	1.16596	[0.84, 1.63]		0.385836	0.179689	1.48 **	[1.04, 2.11]		0.412909	0.199559	1.50 **	[1.02, 2.24]		-0.00805376	0.179458	0.991979	[0.69, 1.41]
	Living with parents¹ (no vs. yes )	0.267299	0.361146	1.30643	[0.72, 2.38]		0.206573	0.256595	1.23	[0.74, 2.03]		-0.0273064	0.28497	0.973063	[0.56, 1.70]		0.062837	0.320864	1.06485	[0.57, 1.99]		0.0625901	0.27389	1.06459	[0.62, 1.82]
	Financial support external (yes vs. no)	0.343689	0.361146	1.41014	[0.69, 2.86]		0.374652	0.290052	1.45	[0.82, 2.57]		0.804184	0.291039	2.23 **	[1.26, 3.95]		0.0449326	0.341236	1.04596	[0.54, 2.04]		0.285518	0.319338	1.33045	[0.71, 2.49]
	In romantic/sexual relationship (yes vs. no)	1.40668	0.165888	4.08 ***	[2.95, 5.65]		1.32105	0.147994	3.75 ***	[2.80, 5.01]		1.18337	0.193007	3.27 ***	[2.24, 4.77]		1.18514	0.22687	3.27 ***	[2.09, 5.10]		1.13558	0.151672	3.11 ***	[2.31, 4.19]
	In-school or Out-of- school (yes vs. no)	-0.333157	0.352798	0.716658	[0.36, 1.43]		-0.412313	0.279889	0.662117	[0.38, 1.15]		-0.697937	0.265519	0.49 **	[0.29, 0.84]		-0.719852	0.289938	0.49 **	[0.27, 0.86]		-0.639914	0.326234	0.53 **	[0.28, 0.99]
	Note.
	B = unstandardized regression coefficients; SE = standard error; OR = odds ratio; CI = confidence interval. Predictor variables were entered
	simultaneously in each logistic regression model. Outcome variables were coded binary: In each model, no abuse was coded 0, and for model 1 (combined reports
	of active and/or passive contact abuse and/or forced intercourse and/or non-contact abuse), for model 2 (combined reports of active and/or passive contact abuse), and for model 3 (combined reports of
	forced intercourse), and for model 4 (combined reports of sex or money (transactional), and for model 5 (combined reports of verbal mollestation, nude pictures, videos, or intimate messages on social media / internet) were all coded 1 respectively, and 0 otherwise.
	Binary predictor variables were coded as follows: gender: boy = 1, girl = 0; age group: middle adolescents= 1, early adolescents = 0; location: rural = 1, urban = 0; living with parents: no = 1, yes = 0; receiving external financial support: yes = 1, no= 0;
	being in a romantic/sexual relationship: yes = 1, no = 0; In-school& out-of-school: in-school=1, out-of-school=0
	¹ Living with at least one parent.
	* p < .10.
	** p < .05.
	*** p < .001.

## Sheet: Significance Test_Table 3
Model 1: Any type of sexual violence
Variables in the Equation											Variables in the Equation
		B	S.E.	Wald	df	Sig.	Exp(B)	95% C.I.for EXP(B)					B	S.E.	Wald	df	Sig.	Exp(B)	95% C.I.for EXP(B)
								Lower	Upper										Lower	Upper
Step 1a	Gender:	1.11291	0.173916	40.9492	1	1.56239e-10	3.04321	2.16419	4.27927		Step 1a	Gender:	1.1041	0.174102	40.2166	1	2.27312e-10	3.01649	2.1444	4.24325
	Adolescence age group	0.326682	0.357288	0.836017	1	0.360538	1.38636	0.68826	2.79254			Adolescence age group	0.3949	0.365145	1.16962	1	0.27948	1.48424	0.72559	3.03609
	Setting: Urbanization	-0.0946955	0.193938	0.238414	1	0.625354	0.90965	0.622005	1.33032			Setting: Urbanization	-0.0894396	0.194039	0.212461	1	0.644845	0.914443	0.625159	1.33759
	Living with either one or both Parent(s)	0.30018	0.303965	0.975253	1	0.323374	1.3501	0.7441	2.44964			Living with either one or both Parent(s)	0.267299	0.361146	0.767304	1	0.381052	1.30643	0.71836	2.37592
	External Financial Support	0.387075	0.358888	1.16325	1	0.280792	1.47267	0.728818	2.97571			External Financial Support	0.343689	0.361146	0.905658	1	0.341269	1.41014	0.69479	2.862
	In romantic or sexual relationship	1.42426	0.165019	74.4914	1	6.09026e-18	4.15477	3.00664	5.74132			In romantic or sexual relationship	1.40668	0.165888	71.905	1	2.25816e-17	4.08236	2.94922	5.65087
	Constant	-0.43099	0.350677	1.5105	1	0.219063	0.649865					In or Out school	-0.333157	0.352798	0.891759	1	0.345001	0.716658	0.35893	1.43091
a. Variable(s) entered on step 1: Gender:, Adolescence age group, Setting: Urbanization, Living with either one or both Parent(s), External Financial Support, In romantic or sexual relationship.												Constant	-0.167782	0.448455	0.139975	1	0.708306	0.845539
Model 2: Contact abuse (active and/orpassive)											a. Variable(s) entered on step 1: Gender:, Adolescence age group, Setting: Urbanization, Living with either one or both Parent(s), External Financial Support, In romantic or sexual relationship, In or Out school.
Variables in the Equation											Variables in the Equation
		B	S.E.	Wald	df	Sig.	Exp(B)	95% C.I.for EXP(B)					B	S.E.	Wald	df	Sig.	Exp(B)	95% C.I.for EXP(B)
								Lower	Upper										Lower	Upper
Step 1a	Gender:	1.10383	0.14472	58.1767	1	2.396e-14	3.01569	2.27092	4.00472		Step 1a	Gender:	1.08949	0.145065	56.4054	1	5.89692e-14	2.97275	2.23707	3.95037
	Adolescence age group	0.203048	0.377227	0.289729	1	0.590394	1.22513	0.584907	2.56613			Adolescence age group	0.297922	0.384792	0.599452	1	0.438787	1.34706	0.633652	2.86366
	Setting: Urbanization	0.153547	0.168786	0.827581	1	0.362973	1.16596	0.837556	1.62314			Setting: Urbanization	0.159385	0.169091	0.888497	1	0.345885	1.17279	0.841956	1.63362
	Living with either one or both Parent(s)	0.268892	0.252643	1.13277	1	0.287185	1.30851	0.797495	2.14698			Living with either one or both Parent(s)	0.206573	0.256595	0.64811	1	0.420789	1.22946	0.743531	2.03295
	External Financial Support	0.444283	0.28526	2.4257	1	0.11936	1.55937	0.89153	2.72749			External Financial Support	0.374652	0.290052	1.66841	1	0.196471	1.45448	0.82379	2.56804
	In romantic or sexual relationship	1.34664	0.147123	83.7799	1	5.53049e-20	3.84449	2.88142	5.12945			In romantic or sexual relationship	1.32105	0.147994	79.6801	1	4.40203e-19	3.74735	2.80383	5.00838
	Constant	-1.55652	0.375748	17.1599	1	3.43618e-05	0.21087					In or Out school	-0.412313	0.279889	2.17011	1	0.140716	0.662117	0.382554	1.14598
a. Variable(s) entered on step 1: Gender:, Adolescence age group, Setting: Urbanization, Living with either one or both Parent(s), External Financial Support, In romantic or sexual relationship.												Constant	-1.23392	0.433937	8.08569	1	0.00446162	0.29115
											a. Variable(s) entered on step 1: Gender:, Adolescence age group, Setting: Urbanization, Living with either one or both Parent(s), External Financial Support, In romantic or sexual relationship, In or Out school.
Model 3: Forced intercourse
Variables in the Equation											Variables in the Equation
		B	S.E.	Wald	df	Sig.	Exp(B)	95% C.I.for EXP(B)					B	S.E.	Wald	df	Sig.	Exp(B)	95% C.I.for EXP(B)
								Lower	Upper										Lower	Upper
Step 1a	Gender:	0.33942	0.165275	4.21753	1	0.0400083	1.40413	1.01561	1.94129		Step 1a	Gender:	0.293451	0.166984	3.08832	1	0.078856	1.34105	0.966735	1.86029
	Adolescence age group	-0.131656	0.459506	0.0820915	1	0.774483	0.876643	0.356197	2.15752			Adolescence age group	0.0594821	0.471953	0.0158845	1	0.899705	1.06129	0.420829	2.67645
	Setting: Urbanization	0.385836	0.179689	4.61065	1	0.0317739	1.47084	1.03422	2.09179			Setting: Urbanization	0.393656	0.180884	4.73627	1	0.0295331	1.48239	1.03991	2.11315
	Living with either one or both Parent(s)	0.144802	0.270607	0.286335	1	0.592579	1.15581	0.680058	1.96439			Living with either one or both Parent(s)	-0.0273064	0.28497	0.00918182	1	0.923662	0.973063	0.556639	1.70101
	External Financial Support	0.935363	0.281493	11.0414	1	0.000890984	2.54814	1.46763	4.42415			External Financial Support	0.804184	0.291039	7.635	1	0.00572463	2.23487	1.26334	3.95354
	In romantic or sexual relationship	1.23661	0.19182	41.5599	1	1.14312e-10	3.44391	2.36469	5.01568			In romantic or sexual relationship	1.18337	0.193007	37.5916	1	8.72181e-10	3.26534	2.23687	4.76669
	Constant	-2.3845	0.461974	26.6415	1	2.44925e-07	0.0921355					In or Out school	-0.697937	0.265519	6.90942	1	0.00857428	0.497611	0.29572	0.837336
a. Variable(s) entered on step 1: Gender:, Adolescence age group, Setting: Urbanization, Living with either one or both Parent(s), External Financial Support, In romantic or sexual relationship.												Constant	-1.84815	0.505185	13.3836	1	0.000253828	0.157528
											a. Variable(s) entered on step 1: Gender:, Adolescence age group, Setting: Urbanization, Living with either one or both Parent(s), External Financial Support, In romantic or sexual relationship, In or Out school.
Model 4:Transactional
Variables in the Equation											Variables in the Equation
		B	S.E.	Wald	df	Sig.	Exp(B)	95% C.I.for EXP(B)					B	S.E.	Wald	df	Sig.	Exp(B)	95% C.I.for EXP(B)
								Lower	Upper										Lower	Upper
Step 1a	Gender:	0.127714	0.186432	0.469285	1	0.493316	1.13623	0.788451	1.63741		Step 1a	Gender:	0.0800704	0.188966	0.179547	1	0.671763	1.08336	0.748043	1.569
	Adolescence age group	-0.393645	0.478435	0.676962	1	0.410635	0.674593	0.264118	1.72301			Adolescence age group	-0.204142	0.488202	0.174851	1	0.675836	0.815346	0.313173	2.12276
	Setting: Urbanization	0.402318	0.198396	4.11218	1	0.0425754	1.49529	1.01356	2.20597			Setting: Urbanization	0.412909	0.199559	4.28121	1	0.0385359	1.51121	1.02202	2.23455
	Living with either one or both Parent(s)	0.241734	0.30209	0.640327	1	0.423592	1.27346	0.70444	2.30209			Living with either one or both Parent(s)	0.062837	0.320864	0.038352	1	0.844738	1.06485	0.567766	1.99715
	External Financial Support	0.219935	0.322252	0.465798	1	0.494927	1.246	0.662545	2.34325			External Financial Support	0.0449326	0.341236	0.0173387	1	0.89524	1.04596	0.535863	2.04162
	In romantic or sexual relationship	1.23768	0.225485	30.1291	1	4.04216e-08	3.44762	2.21609	5.36355			In romantic or sexual relationship	1.18514	0.22687	27.2886	1	1.7524e-07	3.27113	2.09694	5.10282
	Constant	-2.41488	0.48223	25.0774	1	5.50753e-07	0.0893783					In or Out school	-0.719852	0.289938	6.1642	1	0.0130361	0.486825	0.275789	0.859345
a. Variable(s) entered on step 1: Gender:, Adolescence age group, Setting: Urbanization, Living with either one or both Parent(s), External Financial Support, In romantic or sexual relationship.												Constant	-1.85929	0.529065	12.3502	1	0.000440933	0.155784
											a. Variable(s) entered on step 1: Gender:, Adolescence age group, Setting: Urbanization, Living with either one or both Parent(s), External Financial Support, In romantic or sexual relationship, In or Out school.
Model 5: Non-contact
Variables in the Equation											Variables in the Equation
		B	S.E.	Wald	df	Sig.	Exp(B)	95% C.I.for EXP(B)					B	S.E.	Wald	df	Sig.	Exp(B)	95% C.I.for EXP(B)
								Lower	Upper										Lower	Upper
Step 1a	Gender:	1.18858	0.157623	56.8613	1	4.67663e-14	3.28241	2.41004	4.47055		Step 1a	Gender:	1.17064	0.157916	54.9532	1	1.23432e-13	3.22406	2.36583	4.39361
	Adolescence age group	0.0678603	0.351738	0.0372214	1	0.847015	1.07022	0.53712	2.13241			Adolescence age group	0.202318	0.360544	0.314887	1	0.574697	1.22424	0.603907	2.48177
	Setting: Urbanization	-0.0176654	0.179098	0.00972894	1	0.921428	0.98249	0.691639	1.39565			Setting: Urbanization	-0.00805376	0.179458	0.00201406	1	0.964204	0.991979	0.697827	1.41012
	Living with either one or both Parent(s)	0.135337	0.271949	0.247663	1	0.618725	1.14492	0.671882	1.95101			Living with either one or both Parent(s)	0.0625901	0.27389	0.0522225	1	0.81924	1.06459	0.622367	1.82104
	External Financial Support	0.374556	0.31606	1.40441	1	0.235986	1.45435	0.782775	2.70208			External Financial Support	0.285518	0.319338	0.799402	1	0.371272	1.33045	0.711505	2.48783
	In romantic or sexual relationship	1.16886	0.150822	60.0612	1	9.19541e-15	3.21831	2.39468	4.32521			In romantic or sexual relationship	1.13558	0.151672	56.0564	1	7.0422e-14	3.11299	2.31246	4.19065
	Constant	-0.495866	0.345627	2.05832	1	0.151377	0.609043					In or Out school	-0.639914	0.326234	3.84757	1	0.0498182	0.527338	0.278226	0.999492
a. Variable(s) entered on step 1: Gender:, Adolescence age group, Setting: Urbanization, Living with either one or both Parent(s), External Financial Support, In romantic or sexual relationship.												Constant	0.00942535	0.432919	0.000474002	1	0.98263	1.00947
											a. Variable(s) entered on step 1: Gender:, Adolescence age group, Setting: Urbanization, Living with either one or both Parent(s), External Financial Support, In romantic or sexual relationship, In or Out school.

## Sheet: Perpetrator Table
		Table 1
		Has anyone in your life ever..touched your body in a sexual way against your will or in a way that made you uncomfortable? By ‘sexual way,’ we mean touching you on your genitals, breasts or buttocks.
					Gender:		In or Out school		Total
					Girls	Boys	out-of-school	in-school
		Q6_1.Perpetratora			17	22	0	39	39
				Female parent/adult living in the home	0.0982659	0.088	0	0.108033
					19	16	1	34	35
				Male parent/adult living in the home	0.109827	0.064	0.016129	0.0941828
					6	9	2	13	15
				Female sibling/child living in the home	0.0346821	0.036	0.0322581	0.0360111
					10	7	0	17	17
				Male sibling/child living in the home	0.0578035	0.028	0	0.0470914
					3	6	0	9	9
				Female teacher/ other school staff	0.017341	0.024	0	0.0249307
					5	0	0	5	5
				Male teacher/ other school staff	0.0289017	0	0	0.0138504
					13	56	0	69	69
				Female peer at school	0.0751445	0.224	0	0.191136
					36	54	0	90	90
				Male peer at school	0.208092	0.216	0	0.249307
					10	25	5	30	35
				Any other female adult	0.0578035	0.1	0.0806452	0.0831025
					56	9	6	59	65
				Any other male adult	0.323699	0.036	0.0967742	0.163435
					17	48	24	41	65
				Any other female peer	0.0982659	0.192	0.387097	0.113573
					33	33	27	39	66
				Any other male peer	0.190751	0.132	0.435484	0.108033
		Total			173	250	62	361	423	510
		Percentages and totals are based on respondents.
		Table 2
		Has anyone in your life ever shown you pictures, magazines, or movies of people or children doing sexual things (e.g. photos of naked people, photos of people having sex) when you did not want to?
					Gender:		In or Out school		Total
					Girls	Boys	out-of-school	in-school
		Q6_2.Perpetratora	Female parent/adult living in the home	Count	26	16	2	40	42
				% within Gender	0.111111	0.0490798	0.0266667	0.0824742
			Male parent/adult living in the home	Count	8	9	1	16	17
				% within Gender	0.034188	0.0276074	0.0133333	0.0329897
			Female sibling/child living in the home	Count	14	7	2	19	21
				% within Gender	0.0598291	0.0214724	0.0266667	0.0391753
			Male sibling/child living in the home	Count	11	19	1	29	30
				% within Gender	0.0470085	0.0582822	0.0133333	0.0597938
			Female teacher/ other school staff	Count	3	0	0	3	3
				% within Gender	0.0128205	0	0	0.00618557
			Male teacher/ other school staff	Count	3	1	0	4	4
				% within Gender	0.0128205	0.00306748	0	0.00824742
			Female peer at school	Count	44	40	0	84	84
				% within Gender	0.188034	0.122699	0	0.173196
			Male peer at school	Count	47	109	0	156	156
				% within Gender	0.200855	0.334356	0	0.321649
			Any other female adult	Count	18	20	2	36	38
				% within Gender	0.0769231	0.0613497	0.0266667	0.0742268
			Any other male adult	Count	36	33	12	57	69
				% within Gender	0.153846	0.101227	0.16	0.117526
			Any other female peer	Count	46	34	18	62	80
				% within Gender	0.196581	0.104294	0.24	0.127835
			Any other male peer	Count	36	101	38	99	137
				% within Gender	0.153846	0.309816	0.506667	0.204124
		Total		Count	234	326	75	485	560
		Percentages and totals are based on respondents.
		Table 3
		Has anyone in your life ever made you touch their genitals, breasts or buttocks when you did not want to?
					Gender:		In or Out school		Total
					Girls	Boys	out-of-school	in-school
		Q6_3.Perpetratora	Female parent/adult living in the home	Count	7	10	4	13	17
				% within Gender	0.0721649	0.0518135	0.0833333	0.053719
			Male parent/adult living in the home	Count	8	10	1	17	18
				% within Gender	0.0824742	0.0518135	0.0208333	0.0702479
			Female sibling/child living in the home	Count	6	10	1	15	16
				% within Gender	0.0618557	0.0518135	0.0208333	0.0619835
			Male sibling/child living in the home	Count	3	8	1	10	11
				% within Gender	0.0309278	0.0414508	0.0208333	0.0413223
			Female teacher/ other school staff	Count	0	1	0	1	1
				% within Gender	0	0.00518135	0	0.00413223
			Male teacher/ other school staff	Count	1	2	0	3	3
				% within Gender	0.0103093	0.0103627	0	0.0123967
			Female peer at school	Count	15	72	0	87	87
				% within Gender	0.154639	0.373057	0	0.359504
			Male peer at school	Count	16	22	0	38	38
				% within Gender	0.164948	0.11399	0	0.157025
			Any other female adult	Count	6	16	1	21	22
				% within Gender	0.0618557	0.0829016	0.0208333	0.0867769
			Any other male adult	Count	18	4	0	22	22
				% within Gender	0.185567	0.0207254	0	0.0909091
			Any other female peer	Count	20	57	32	45	77
				% within Gender	0.206186	0.295337	0.666667	0.18595
			Any other male peer	Count	19	17	9	27	36
				% within Gender	0.195876	0.0880829	0.1875	0.11157
		Total		Count	97	193	48	242	290
		Percentages and totals are based on respondents.
		Table 4
		Has anyone in your life ever forced you to submit to full sexual intercourse (oral, anal, vaginal)?
					Gender:		In or Out school		Total
					Girls	Boys	out-of-school	in-school
		Q6_4.Perpetratora	Female parent/adult living in the home	Count	2	7	1	8	9
				% within Gender	0.025641	0.0843373	0.03125	0.0620155
			Male parent/adult living in the home	Count	11	4	1	14	15
				% within Gender	0.141026	0.0481928	0.03125	0.108527
			Female sibling/child living in the home	Count	2	5	0	7	7
				% within Gender	0.025641	0.060241	0	0.0542636
			Male sibling/child living in the home	Count	6	2	0	8	8
				% within Gender	0.0769231	0.0240964	0	0.0620155
			Female teacher/ other school staff	Count	1	3	0	4	4
				% within Gender	0.0128205	0.0361446	0	0.0310078
			Male teacher/ other school staff	Count	3	1	0	4	4
				% within Gender	0.0384615	0.0120482	0	0.0310078
			Female peer at school	Count	1	22	0	23	23
				% within Gender	0.0128205	0.26506	0	0.178295
			Male peer at school	Count	20	6	0	26	26
				% within Gender	0.25641	0.0722892	0	0.20155
			Any other female adult	Count	5	11	2	14	16
				% within Gender	0.0641026	0.13253	0.0625	0.108527
			Any other male adult	Count	25	3	4	24	28
				% within Gender	0.320513	0.0361446	0.125	0.186047
			Any other female peer	Count	3	37	20	20	40
				% within Gender	0.0384615	0.445783	0.625	0.155039
			Any other male peer	Count	22	4	5	21	26
				% within Gender	0.282051	0.0481928	0.15625	0.162791
		Total		Count	78	83	32	129	161
		Percentages and totals are based on respondents.
		Table 5
		Has anyone in your life ever given you money or things in exchange for doing sexual things (e.g., take your clothes off; have nude photos taken; being touched on your genitals, breasts or buttocks; touching s.o. on genitals, breasts or buttocks; having ora
					Gender:		In or Out school		Total
					Girls	Boys	out-of-school	in-school
		Q6_5.Perpetratora	Female parent/adult living in the home	Count	4	8	1	11	12
				% within Gender	0.1	0.129032	0.0666667	0.126437
			Male parent/adult living in the home	Count	3	6	1	8	9
				% within Gender	0.075	0.0967742	0.0666667	0.091954
			Female sibling/child living in the home	Count	3	6	1	8	9
				% within Gender	0.075	0.0967742	0.0666667	0.091954
			Male sibling/child living in the home	Count	4	4	0	8	8
				% within Gender	0.1	0.0645161	0	0.091954
			Female teacher/ other school staff	Count	1	2	0	3	3
				% within Gender	0.025	0.0322581	0	0.0344828
			Male teacher/ other school staff	Count	1	0	0	1	1
				% within Gender	0.025	0	0	0.0114943
			Female peer at school	Count	2	17	0	19	19
				% within Gender	0.05	0.274194	0	0.218391
			Male peer at school	Count	6	6	0	12	12
				% within Gender	0.15	0.0967742	0	0.137931
			Any other female adult	Count	2	11	1	12	13
				% within Gender	0.05	0.177419	0.0666667	0.137931
			Any other male adult	Count	14	3	2	15	17
				% within Gender	0.35	0.0483871	0.133333	0.172414
			Any other female peer	Count	4	14	6	12	18
				% within Gender	0.1	0.225806	0.4	0.137931
			Any other male peer	Count	12	4	3	13	16
				% within Gender	0.3	0.0645161	0.2	0.149425
		Total		Count	40	62	15	87	102
		Percentages and totals are based on respondents.
		Table 6
		Has anyone in your life ever made you have sex (oral, vaginal, anal) with them by threatening or pressuring you or by making you afraid of what they might do if you did not comply?
					Gender:		In or Out school		Total
					Girls	Boys	out-of-school	in-school
		Q6_6.Perpetratora	Female parent/adult living in the home	Count	2	6	1	7	8
				% within Gender	0.0384615	0.0674157	0.0344828	0.0625
			Male parent/adult living in the home	Count	6	5	1	10	11
				% within Gender	0.115385	0.0561798	0.0344828	0.0892857
			Female sibling/child living in the home	Count	3	5	0	8	8
				% within Gender	0.0576923	0.0561798	0	0.0714286
			Male sibling/child living in the home	Count	3	4	1	6	7
				% within Gender	0.0576923	0.0449438	0.0344828	0.0535714
			Female teacher/ other school staff	Count	2	1	0	3	3
				% within Gender	0.0384615	0.011236	0	0.0267857
			Male teacher/ other school staff	Count	2	1	0	3	3
				% within Gender	0.0384615	0.011236	0	0.0267857
			Female peer at school	Count	6	20	0	26	26
				% within Gender	0.115385	0.224719	0	0.232143
			Male peer at school	Count	5	7	0	12	12
				% within Gender	0.0961538	0.0786517	0	0.107143
			Any other female adult	Count	3	14	2	15	17
				% within Gender	0.0576923	0.157303	0.0689655	0.133929
			Any other male adult	Count	16	5	2	19	21
				% within Gender	0.307692	0.0561798	0.0689655	0.169643
			Any other female peer	Count	1	32	18	15	33
				% within Gender	0.0192308	0.359551	0.62069	0.133929
			Any other male peer	Count	17	3	4	16	20
				% within Gender	0.326923	0.0337079	0.137931	0.142857
		Total		Count	52	89	29	112	141
		Percentages and totals are based on respondents.
		Table 7
		Were you ever forced or urged by another person to prostitute yourself (sex for money)?
					Gender:		In or Out school		Total
					Girls	Boys	out-of-school	in-school
		Q6_7.Perpetratora	Female parent/adult living in the home	Count	6	3	1	8	9
				% within Gender	0.122449	0.0625	0.0454545	0.106667
			Male parent/adult living in the home	Count	2	8	1	9	10
				% within Gender	0.0408163	0.166667	0.0454545	0.12
			Female sibling/child living in the home	Count	1	3	0	4	4
				% within Gender	0.0204082	0.0625	0	0.0533333
			Male sibling/child living in the home	Count	1	3	1	3	4
				% within Gender	0.0204082	0.0625	0.0454545	0.04
			Female teacher/ other school staff	Count	1	1	0	2	2
				% within Gender	0.0204082	0.0208333	0	0.0266667
			Male teacher/ other school staff	Count	1	0	0	1	1
				% within Gender	0.0204082	0	0	0.0133333
			Female peer at school	Count	10	8	0	18	18
				% within Gender	0.204082	0.166667	0	0.24
			Male peer at school	Count	3	7	0	10	10
				% within Gender	0.0612245	0.145833	0	0.133333
			Any other female adult	Count	4	4	0	8	8
				% within Gender	0.0816327	0.0833333	0	0.106667
			Any other male adult	Count	9	4	2	11	13
				% within Gender	0.183673	0.0833333	0.0909091	0.146667
			Any other female peer	Count	16	16	14	18	32
				% within Gender	0.326531	0.333333	0.636364	0.24
			Any other male peer	Count	10	4	3	11	14
				% within Gender	0.204082	0.0833333	0.136364	0.146667
		Total		Count	49	48	22	75	97
		Percentages and totals are based on respondents.
		Table 8
		Did someone ever pass on intimate pictures of you to other people or publish them on the Internet?
					Gender:		In or Out school		Total
					Girls	Boys	out-of-school	in-school
		Q6_8.Perpetratora	Female parent/adult living in the home	Count	6	6	0	12	12
				% within Gender	0.133333	0.0372671	0	0.0685714
			Male parent/adult living in the home	Count	0	8	3	5	8
				% within Gender	0	0.0496894	0.0967742	0.0285714
			Female sibling/child living in the home	Count	2	8	0	10	10
				% within Gender	0.0444444	0.0496894	0	0.0571429
			Male sibling/child living in the home	Count	2	13	4	11	15
				% within Gender	0.0444444	0.0807453	0.129032	0.0628571
			Female teacher/ other school staff	Count	0	2	0	2	2
				% within Gender	0	0.0124224	0	0.0114286
			Male teacher/ other school staff	Count	1	1	0	2	2
				% within Gender	0.0222222	0.00621118	0	0.0114286
			Female peer at school	Count	8	38	0	46	46
				% within Gender	0.177778	0.236025	0	0.262857
			Male peer at school	Count	6	46	0	52	52
				% within Gender	0.133333	0.285714	0	0.297143
			Any other female adult	Count	3	16	1	18	19
				% within Gender	0.0666667	0.0993789	0.0322581	0.102857
			Any other male adult	Count	6	12	4	14	18
				% within Gender	0.133333	0.0745342	0.129032	0.08
			Any other female peer	Count	4	27	7	24	31
				% within Gender	0.0888889	0.167702	0.225806	0.137143
			Any other male peer	Count	11	33	13	31	44
				% within Gender	0.244444	0.204969	0.419355	0.177143
		Total		Count	45	161	31	175	206
		Percentages and totals are based on respondents.
		Table 9
		Were you ever molested by someone verbally or by e-mail/short message service?
					Gender:		In or Out school		Total
					Girls	Boys	out-of-school	in-school
		Q6_9.Perpetratora	Female parent/adult living in the home	Count	8	8	0	16	16
				% within Gender	0.0547945	0.0361991	0	0.0503145
			Male parent/adult living in the home	Count	6	9	1	14	15
				% within Gender	0.0410959	0.040724	0.0204082	0.0440252
			Female sibling/child living in the home	Count	5	11	0	16	16
				% within Gender	0.0342466	0.0497738	0	0.0503145
			Male sibling/child living in the home	Count	6	4	0	10	10
				% within Gender	0.0410959	0.0180995	0	0.0314465
			Female teacher/ other school staff	Count	1	2	0	3	3
				% within Gender	0.00684932	0.00904977	0	0.00943396
			Male teacher/ other school staff	Count	3	3	0	6	6
				% within Gender	0.0205479	0.0135747	0	0.0188679
			Female peer at school	Count	12	76	0	88	88
				% within Gender	0.0821918	0.343891	0	0.27673
			Male peer at school	Count	29	37	0	66	66
				% within Gender	0.19863	0.167421	0	0.207547
			Any other female adult	Count	8	17	4	21	25
				% within Gender	0.0547945	0.0769231	0.0816327	0.0660377
			Any other male adult	Count	36	8	6	38	44
				% within Gender	0.246575	0.0361991	0.122449	0.119497
			Any other female peer	Count	12	68	30	50	80
				% within Gender	0.0821918	0.307692	0.612245	0.157233
			Any other male peer	Count	50	23	10	63	73
				% within Gender	0.342466	0.104072	0.204082	0.198113
		Total		Count	146	221	49	318	367
		Percentages and totals are based on respondents.
